# Supplementary material for: Effects of Central Metal Ion on Binuclear Metal Phthalocyanine-Based Redox Mediator for Lithium Carbonate Decomposition
Source: Molecules. 2024 Apr 28;29(9):2034. doi: 10.3390/molecules29092034 (PMC11085934; doi:10.3390/molecules29092034)
Supplement: Supplementary file 1 [file molecules-29-02034-s001.zip]

Archive with 1 entries (1 files):
- molecules-2908064-supplementary.pdf
